# Supplementary material for: Interface Analysis of MOCVD Grown GeTe/Sb2Te3 and Ge-Rich Ge-Sb-Te/Sb2Te3 Core-Shell Nanowires
Source: Nanomaterials (Basel). 2022 May 10;12(10):1623. doi: 10.3390/nano12101623 (PMC9146787; doi:10.3390/nano12101623)
Supplement: Supplementary file 1 [file nanomaterials-12-01623-s001.zip]

Archive with 1 entries (1 files):
- nanomaterials-1693739-supplementary.pdf
